# Supplementary material for: Hafnium vs. Zirconium, the Perpetual Battle for Supremacy in Catalytic Olefin Polymerization: A Simple Matter of Electrophilicity?
Source: Polymers (Basel). 2021 Aug 6;13(16):2621. doi: 10.3390/polym13162621 (PMC8400551; doi:10.3390/polym13162621)
Supplement: Supplementary file 1 [file polymers-13-02621-s001.zip]

Archive with 2 entries (2 files):
- polymers-1316873-supplementary.pdf
- results.xyz
